# Supplementary material for: Effect of Vitamin D on Bone Regeneration: A Review
Source: Medicina (Kaunas). 2022 Sep 23;58(10):1337. doi: 10.3390/medicina58101337 (PMC9610653; doi:10.3390/medicina58101337)
Supplement: Supplementary file 1 [file medicina-58-01337-s001.zip]

Archive with 1 entries (1 files):
- medicina-1898438-supplementary.pdf
